# Supplementary material for: Mode Transition of Droplet Formation in a Semi-3D Flow-Focusing Microfluidic Droplet System
Source: Micromachines (Basel). 2018 Mar 21;9(4):139. doi: 10.3390/mi9040139 (PMC6187513; doi:10.3390/mi9040139)
Supplement: Supplementary file 1 [file micromachines-09-00139-s001.zip]

Archive with 5 entries (4 files):
- supplementary materials/
- supplementary materials/video1.avi
- supplementary materials/video2.avi
- supplementary materials/video3.avi
- supplementary materials/video4.avi
